# Supplementary material for: The impact of interpersonal reporting heterogeneity on cross-country differences in Healthy Life Years in Europe
Source: Eur J Public Health. 2023 Aug 22;33(6):1060–4. doi: 10.1093/eurpub/ckad142 (PMC10710331; doi:10.1093/eurpub/ckad142)
Supplement: ckad142_Supplementary_Data [file ckad142_supplementary_data.zip]

Archive with 4 entries (3 files):
- ckad142_Supplementary_Data/
- ckad142_Supplementary_Data/ejph-2023-02-om-0092-File004.pdf
- ckad142_Supplementary_Data/ejph-2023-02-om-0092-File005.pdf
- ckad142_Supplementary_Data/ejph-2023-02-om-0092-File006.pdf
